# Supplementary material for: Transcriptional Profiling Reveals Brain Region-Specific Gene Networks Regulated in Exercise in a Mouse Model of Parkinson’s Disease
Source: Front Aging Neurosci. 2022 Jun 23;14:891644. doi: 10.3389/fnagi.2022.891644 (PMC9260255; doi:10.3389/fnagi.2022.891644)
Supplement: Supplementary file 1 [file Table_1.XLSX]

## Sheet: Sheet1
Table S1: Descriptive data, statistical significance and effect size of the group-time interaction shown in Fig 1B-D
	mean ± s.e.m(5th)	(mean ± s.e.m)17th	group*time	F	DF
Rotarod
Salien	225.88±7.10	178.75±4.57	.000	15.985	2
MPTP	138.92±7.49	137.25±11.17
MPTP+EX	169.42±16.06	185.17±15.43
Pole test
Salien	6.77±0.43	3.36±0.14	0.134	2.105	2
MPTP	10.73±0.89	5.63±0.30
MPTP+EX	8.98±0.75	4.63±0.44
Open field
Salien	38.52±1.07	43.3±1.48	0.301	1.232	2
MPTP	24.58±2.06	34.31±1.67
MPTP+EX	36.13±2.21	39.74±1.64
