# Supplementary material for: Transcriptional Profiling Reveals Brain Region-Specific Gene Networks Regulated in Exercise in a Mouse Model of Parkinson’s Disease
Source: Front Aging Neurosci. 2022 Jun 23;14:891644. doi: 10.3389/fnagi.2022.891644 (PMC9260255; doi:10.3389/fnagi.2022.891644)
Supplement: Supplementary file 3 [file Table_3.XLSX]

## Sheet: TableS3_striatum_motifEnrichmen
Table S3. motif Enrichment in striatum
	geneSet	motif	NES	AUC	TF_highConf	TF_lowConf	nEnrGenes	rankAtMax	enrichedGenes
1	exercise	tfdimers__MD00428	4.64	0.0627	Ep300; Sirt6 (inferredBy_Orthology).		11	431	Bmp3;Ccdc129;Ccr7;Cd28;Hepacam2;Hlx;Nr4a2;Pax2;Pax6os1;Pitx2;Pitx3
2	exercise	jaspar__MA0452.2	4.54	0.0618		Tmem33 (inferredBy_MotifSimilarity_n_Orthology).	12	450	A730020M07Rik;Bmp3;Bmp5;Ccr7;Dhh;Hcst;Ntf3;Ntn5;Pitx2;Pitx3;Trp63;Wfikkn2
3	exercise	cisbp__M2256	4.51	0.0614		Tmem33 (inferredBy_MotifSimilarity_n_Orthology).	13	506	A730020M07Rik;Bmp3;Bmp5;Ccr7;Dhh;Hcst;Ntf3;Ntn5;Pitx2;Pitx3;Trp63;Wfikkn2;Wnt16
4	exercise	hocomoco__BRAC_HUMAN.H11MO.0.A	4.29	0.0593	T (inferredBy_Orthology).	Tbr1; Tbx2; Tbx3 (inferredBy_MotifSimilarity). Eomes; Tbx1; Tbx10; Tbx19; Tbx20; Tbx6 (inferredBy_MotifSimilarity_n_Orthology).	30	2594	A730020M07Rik;Barhl2;Barx2;Bmp5;Ccr2;Cnr2;Cox7b2;Hcst;Hlx;Hpse;Il18r1;Ip6k3;Nr4a2;Ntf3;Padi4;Pax6os1;Pitx2;Pitx3;Rassf6;Satb2;Scnn1b;Sypl2;Tmem40;Tnmd;Tram2;Treml2;Trp63;Txk;Wfikkn2;Wisp1
5	exercise	transfac_pro__M06805	4.18	0.0583	Zfp280d (directAnnotation).		10	382	4931423N10Rik;Lum;Ntf3;Pitx2;Prdm12;Rxfp1;Scnn1b;Trp63;Txk;Wfikkn2
6	exercise	taipale_tf_pairs__GCM1_ELK1_RKRNRGGCGGAARCGGAAGNN_CAP_repr	4.07	0.0572	Elk1; Gcm1 (inferredBy_Orthology).		9	279	Barhl2;Barx2;Batf;Dhh;Mir92b;Nr4a2;Tnmd;Treml2;Trp63
7	exercise	transfac_pro__M09140	4.07	0.0572			10	391	4931423N10Rik;Cd28;Ntn5;Pitx2;Rxfp1;Satb2;Scnn1b;Tnfrsf11b;Trp63;Wisp1
8	exercise	homer__GTCCCCAGGGGA_EBF1	4.06	0.0571	Ebf1 (directAnnotation).	Prdm16 (inferredBy_MotifSimilarity).	14	703	Aqp5;Barhl2;Cd2;Cnr2;Hcst;Ip6k3;Lyzl4;Prdm12;Sacs;Slc44a4;Tram2;Txk;Wfikkn2;Wnt16
9	exercise	swissregulon__sacCer__NRG1	3.98	0.0564			35	3028	A730020M07Rik;Abcg3;Agrp;Aqp2;Asgr1;Barhl2;Barx2;Bmp5;Ccdc69;Ccr2;Cnr2;Cox7b2;Cytl1;Hlx;Il2rg;Ip6k3;Itgae;Lrrc18;Lyzl4;Nr4a2;Ntf3;P2rx1;Pitx3;Rassf6;Rhod;Scnn1b;Slc44a4;Sypl2;Tram2;Txk;Wfikkn2;Wisp1;Wnt10a;Wnt16;Zfp820
10	exercise	fantom__motif109_TCNMTMGC	3.91	0.0556			7	165	Bmp3;Hepacam2;Hlx;Nr4a2;Pax6os1;Pitx2;Tnfrsf11b
11	exercise	transfac_pro__M02842	3.9	0.0555	Atf1 (directAnnotation).		16	1045	4931423N10Rik;A730020M07Rik;Agrp;Barhl2;Ccr7;Cox7b2;Hlx;Nr4a2;Pitx2;Pitx3;Prdm12;Rassf6;Tmem40;Trp63;Txk;Wfikkn2
12	exercise	predrem__nrMotif2197	3.88	0.0554			24	1860	A730020M07Rik;Barx2;Bmp3;Bmp5;Ccr2;Cdh1;Cox7b2;Cytl1;Lyzl4;Nr4a2;Ntn5;Pax6os1;Pitx2;Prdm12;Satb2;Scnn1b;Slc44a4;Stat4;Sypl2;Tnfrsf11b;Tshb;Wfikkn2;Wisp1;Wnt16
13	exercise	transfac_pro__M04887	3.85	0.0551	Tcf12 (inferredBy_Orthology).		8	277	Barhl2;Dlx4;Hlx;Mir92b;Nr4a2;Pax2;Pax6os1;Pitx3
14	exercise	transfac_pro__M09136	3.73	0.0539			8	250	4931423N10Rik;Cd28;Ntn5;Pitx2;Satb2;Scnn1b;Tnfrsf11b;Wisp1
15	exercise	taipale_tf_pairs__GCM2_TBX21_AGGTGTNNNGSGGGN_CAP_repr	3.69	0.0536	Gcm2; Tbx21 (inferredBy_Orthology).		12	443	Bmp5;Ccr2;Cox7b2;Gprc5a;Lyzl4;Nr4a2;Pax6os1;Pitx3;Satb2;Tnmd;Trp63;Wnt10a
16	exercise	taipale_cyt_meth__ZNF501_NSSCGACGCGAACMN_FL	3.59	0.0526			7	149	Barhl2;Barx2;Nr4a2;Pax2;Pax6os1;Pitx2;Wfikkn2
17	exercise	predrem__nrMotif608	3.57	0.0524			17	961	Barx2;C1qtnf7;Ccr2;Cd80;Gprc5a;Ip6k3;Ntf3;Pax2;Pax6os1;Rassf6;Rhod;Tnmd;Txk;Wfikkn2;Wisp1;Wnt10a;Wnt16
18	exercise	predrem__nrMotif1703	3.57	0.0524			6	126	Ccr2;Ntf3;Pitx2;Rassf6;Tram2;Treml2
19	exercise	predrem__nrMotif1908	3.52	0.052			10	393	Cd2;Cnr2;Cytl1;Hlx;Ntf3;Pitx2;Pitx3;Sacs;Trp63;Wnt10a
20	exercise	bergman__prd-HD	3.49	0.0517	Pax3; Pax7 (inferredBy_Orthology).	Pax6 (inferredBy_MotifSimilarity_n_Orthology).	15	718	Abcg3;Barhl2;Bmp3;Bmp5;Chrna5;Hlx;Ip6k3;Msr1;Nr4a2;Ntf3;Pax2;Pitx2;Prdm12;Trp63;Wnt10a
21	exercise	cisbp__M0312	3.49	0.0517	Junb (directAnnotation).	Jund (inferredBy_MotifSimilarity_n_Orthology).	9	315	Ccr7;Cnr2;Gprc5a;Ip6k3;Mapk13;Nr4a2;Prdm12;Tmem40;Wisp1
22	exercise	tfdimers__MD00319	3.49	0.0516	Ets1; Rara; Rarb; Rarg; Rxra; Rxrb; Rxrg; Thra; Thrb (inferredBy_Orthology).		7	239	Ccdc69;Hcst;Ntf3;Ntn5;Pitx3;Tmem40;Tram2
23	exercise	tfdimers__MD00186	3.48	0.0516	Nfatc3; Spi1 (inferredBy_Orthology).		9	333	Barhl2;Ccr2;Dhh;Gpr160;Hepacam2;Pax2;Pitx2;Pitx3;Rassf6
24	exercise	cisbp__M1968	3.46	0.0514	Ebf1 (inferredBy_Orthology).		14	913	Ccdc69;Cd2;Chrna5;Clec1a;Cnr2;Hcst;Ip6k3;Lyzl4;Prdm12;Sacs;Tram2;Txk;Wisp1;Wnt16
25	exercise	transfac_pro__M05813	3.46	0.0513	Zscan29 (inferredBy_Orthology).	Zscan20 (inferredBy_MotifSimilarity_n_Orthology).	33	3249	A730020M07Rik;Barx2;Batf;Bmp3;Bmp5;C1rl;Ccdc129;Ccdc69;Chrna5;Cnr2;Fasl;Gprc5a;Il12a;Il18r1;Lum;Mlkl;Nr4a2;Pitx2;Pitx3;Rassf6;Rxfp1;Sacs;Satb2;Scnn1b;Stat4;Sypl2;Tmem40;Trp63;Tshb;Txk;Wfikkn2;Wisp1;Wnt16
26	exercise	predrem__nrMotif1409	3.44	0.0512			8	314	Barhl2;Barx2;Ip6k3;Nr4a2;Pax6os1;Pitx2;Prdm12;Tram2
27	exercise	transfac_pro__M09148	3.44	0.0511			12	682	4931423N10Rik;Ccr2;Cd28;Ntf3;Ntn5;Pax2;Pitx2;Rxfp1;Satb2;Scnn1b;Tnfrsf11b;Wisp1
28	exercise	transfac_pro__M06952	3.44	0.0511	Batf (inferredBy_Orthology).		8	312	A730020M07Rik;Asgr1;Bmp5;Il12a;Mapk13;Nr4a2;Pitx3;Sacs
29	exercise	transfac_pro__M05972	3.43	0.051			8	287	A730020M07Rik;Batf;Cox7b2;Msr1;Nr4a2;Pitx2;Tmem40;Tnfrsf11b
30	exercise	hdpi__SPATS2	3.43	0.051	Spats2 (inferredBy_Orthology).		41	4054	A730020M07Rik;Agrp;Barhl2;Barx2;Bmp3;Bmp5;C1qtnf7;Ccdc129;Ccr2;Ccr7;Cd28;Cd80;Clec1a;Cox7b2;Cytl1;Fcgr4;Foxc2;Hepacam2;Hlx;Msr1;Nr4a2;Ntf3;Pax2;Pax6os1;Pitx2;Pitx3;Prdm12;Prss35;Rassf6;Rxfp1;Satb2;Stat4;Sypl2;Tnmd;Tram2;Trim30b;Trp63;Trpm6;Tslp;Txk;Wnt16
31	exercise	taipale__HOXD12_DBD_NGTCGTAAAAN	3.41	0.0509	Hoxd12 (inferredBy_Orthology).	Hoxa11; Hoxc10; Hoxc11; Hoxc12; Hoxd11; Hoxd9 (inferredBy_MotifSimilarity). Hoxa10; Hoxa9; Hoxc9; Hoxd10 (inferredBy_MotifSimilarity_n_Orthology).	7	176	Barhl2;Barx2;Bmp5;Ccr2;Pax6os1;Pitx2;Prdm12
32	exercise	predrem__nrMotif2115	3.41	0.0509			7	116	Bmp5;Ccr7;Dhh;Ntf3;Ntn5;Pitx2;Wfikkn2
33	exercise	taipale_cyt_meth__BCL6B_RYGTAATCTAGGAATW_eDBD_meth	3.4	0.0508	Bcl6b (inferredBy_Orthology).	Bcl6 (inferredBy_MotifSimilarity_n_Orthology).	11	559	Abcc2;Bmp5;C1qtnf7;Ccr7;Gsta2;Mir486;Nr4a2;Satb2;Tnfrsf11b;Trp63;Trpm6
34	exercise	predrem__nrMotif2042	3.4	0.0507			11	534	Aqp2;Barhl2;Barx2;Ccr7;Cd209a;Ip6k3;Lyzl4;Ntf3;Pitx3;Rhod;Txk
35	exercise	taipale_tf_pairs__HOXD12_HOXA3_NTAATKRSNMRTAAAN_CAP_repr	3.39	0.0507	Hoxa3; Hoxd12 (inferredBy_Orthology).		7	150	Abcc2;Barhl2;Barx2;Nr4a2;Pax2;Pitx2;Prdm12
36	exercise	transfac_pro__M09141	3.37	0.0505			9	366	4931423N10Rik;Acsm5;Ccr2;Ntn5;Rxfp1;Satb2;Scnn1b;Tnfrsf11b;Wisp1
37	exercise	predrem__nrMotif2636	3.36	0.0504			9	387	Barhl2;Ip6k3;Nr4a2;Ntf3;Pax6os1;Satb2;Tram2;Txk;Wfikkn2
38	exercise	cisbp__M5558	3.36	0.0504	Hoxd12 (inferredBy_Orthology).	Hoxa11; Hoxc10; Hoxc11; Hoxc12; Hoxd11; Hoxd9 (inferredBy_MotifSimilarity). Hoxa10; Hoxa9; Hoxc9; Hoxd10 (inferredBy_MotifSimilarity_n_Orthology).	7	181	Barhl2;Barx2;Bmp5;Ccr2;Pax6os1;Pitx2;Prdm12
39	exercise	taipale_cyt_meth__ZBTB18_NWTCCAGATGTKN_eDBD_meth_repr	3.35	0.0503	Zbtb18 (inferredBy_Orthology).		7	156	Barx2;Cnr2;Ip6k3;Nr4a2;Pitx3;Txk;Wnt10a
40	exercise	neph__UW.Motif.0426	3.35	0.0503			12	523	C1rl;Ccdc69;Gprc5a;Hlx;Ip6k3;Lyzl4;Nr4a2;Sacs;Tram2;Trpm6;Txk;Wisp1
41	exercise	cisbp__M1280	3.34	0.0502			11	534	Barhl2;Barx2;Foxc2;Hcst;Hpse;Nr4a2;Ntf3;Pax2;Pitx2;Prdm12;Tram2
42	exercise	predrem__nrMotif982	3.31	0.0499			35	3158	Agrp;Barhl2;Barx2;Bmp3;Bmp5;Ccr7;Cd2;Cd209a;Cnr2;Cox7b2;Foxc2;Gprc5a;Hcst;Hlx;Ip6k3;Lum;Nr4a2;Ntf3;Ntn5;Pitx2;Pitx3;Rassf6;Sacs;Satb2;Stat4;Sypl2;Tead2;Tmem40;Tram2;Trp63;Trpm6;Tslp;Wfikkn2;Wisp1;Wnt16
43	exercise	dbcorrdb__ESRRA__ENCSR000DYQ_1__m3	3.31	0.0499	Esrra (inferredBy_Orthology).		6	152	Cnr2;Lrrc18;Nr4a2;Pax6os1;Trp63;Wfikkn2
44	exercise	transfac_pro__M07782	3.3	0.0498		Pax7 (inferredBy_MotifSimilarity). Bsx; Emx1; Emx2; En1; Nkx1-1; Nkx1-2; Pax4; Prop1; Prrx2; Shox2; Uncx; Vsx2 (inferredBy_MotifSimilarity_n_Orthology).	9	405	A730020M07Rik;Barhl2;Ccr2;Cox7b2;Ip6k3;Nr4a2;Pax2;Pitx2;Prdm12
45	exercise	tfdimers__MD00521	3.3	0.0498	Churc1; Taf7; Tbp (inferredBy_Orthology).		10	571	Barhl2;Batf;Ccdc129;Cd80;Hlx;Nr4a2;P2rx1;Pitx2;Rassf6;Tnmd
46	exercise	cisbp__M3986	3.25	0.0493	Stat5a (inferredBy_Orthology).	Stat2; Stat4; Stat5b; Stat6 (inferredBy_MotifSimilarity).	13	902	Bmp5;Clec1a;Cnr2;Gprc5a;Ip6k3;Lrrc18;Ntf3;Pitx3;Rassf6;Treml2;Txk;Wnt10a;Wnt16
47	exercise	predrem__nrMotif2516	3.23	0.0492			11	585	Barx2;C1rl;Cnr2;Foxc2;Il18r1;Ip6k3;Lyzl4;Pax6os1;Pitx2;Scnn1b;Wnt10a
48	exercise	hocomoco__FOXA2_MOUSE.H11MO.0.A	3.23	0.0491	Foxa2 (directAnnotation).	Foxa1; Foxa3; Foxb1; Foxc1; Foxc2; Foxf2; Foxg1; Foxk1; Foxo3; Foxp2 (inferredBy_MotifSimilarity). Foxd2; Foxd3; Foxi1; Foxo4; Foxo6; Foxp1; Foxp3; Foxp4; Hdac2 (inferredBy_MotifSimilarity_n_Orthology).	9	440	Barhl2;Bmp3;Hlx;Pax6os1;Pitx2;Sypl2;Tnmd;Trp63;Txk
49	exercise	homer__CGTRNAAARTGA_ABF1	3.22	0.049			9	405	Barhl2;Barx2;Cytl1;Ip6k3;Lyzl4;Nr4a2;Prdm12;Txk;Wfikkn2
50	exercise	taipale_tf_pairs__HOXB2_TBX21_NGGTGTGNNNNNTMATTWGCRN_CAP_repr	3.21	0.0489	Hoxb2; Tbx21 (inferredBy_Orthology).		19	1580	A730020M07Rik;Barhl2;Bmp5;Cd2;Cox7b2;Hlx;Il12a;Il18r1;Ip6k3;Lum;Mir92b;Ntf3;Pax2;Rassf6;Rxfp1;Satb2;Trp63;Wfikkn2;Wnt16
51	exercise	homer__CGGTGACGTCAC_CRE	3.21	0.0489		Atf1; Atf2; Atf3; Atf4; Atf5; Atf6; Atf7; Creb1; Crem; Jun (inferredBy_MotifSimilarity). Batf3; Creb3; Creb3l1; Creb3l2; Creb3l4; Creb5; E2f1; Gm28047; Jdp2; Jund; Xbp1 (inferredBy_MotifSimilarity_n_Orthology).	8	365	1700084E18Rik;Barhl2;Gprc5a;Nr4a2;Pax6os1;Pitx2;Wisp1;Wnt10a
52	exercise	transfac_public__M00270	3.2	0.0489	Gcm1; Gcm2 (inferredBy_Orthology).		18	1213	Barhl2;Bmp5;Ccr2;Chrna5;Hlx;Nr4a2;Ntf3;Pax2;Pitx2;Rassf6;Scnn1b;Sypl2;Tmem40;Trpm6;Txk;Wfikkn2;Wnt10a;Wnt16
53	exercise	homer__CTTGTTTACATA_Foxa2	3.2	0.0489	Foxa2 (inferredBy_Orthology).	Foxa1; Foxa3; Foxb1; Foxc1; Foxc2; Foxf2; Foxk1; Foxo1; Foxo3; Foxp2 (inferredBy_MotifSimilarity). Foxi1; Foxp1; Foxp3; Foxp4 (inferredBy_MotifSimilarity_n_Orthology).	7	248	Barhl2;Hlx;Pax6os1;Pitx2;Tnmd;Trp63;Txk
54	exercise	predrem__nrMotif351	3.19	0.0488			9	397	Barhl2;Bmp5;Cd28;Hpse;Nr4a2;Ntf3;Pitx2;Sypl2;Tnmd
55	exercise	transfac_pro__M07207	3.17	0.0486	Ebf1 (inferredBy_Orthology).		13	814	Ccdc69;Cd2;Chrna5;Clec1a;Cnr2;Hcst;Ip6k3;Lyzl4;Prdm12;Sacs;Tram2;Txk;Wisp1
56	exercise	neph__UW.Motif.0606	3.17	0.0486			7	208	4931423N10Rik;Barhl2;Ntn5;Pitx2;Prdm12;Scnn1b;Wisp1
57	exercise	cisbp__M6175	3.17	0.0486	Ebf1 (inferredBy_Orthology).		41	4239	A730020M07Rik;Aqp2;Aqp5;Asgr1;Barhl2;Bmp3;C1qtnf7;Ccdc69;Cd2;Chrna5;Clec1a;Cnr2;Cox7b2;Dlx4;Gprc5a;Hcst;Hlx;Htra4;Ip6k3;Lrrc18;Lyzl4;Nr4a2;Ntf3;Omp;P2rx1;Pax2;Pitx2;Pitx3;Prdm12;Rassf6;Sacs;Satb2;Slc44a4;Sypl2;Tmem40;Tnfrsf11b;Tram2;Txk;Wisp1;Wnt10a;Wnt16
58	exercise	taipale__FOXL1_full_RTAAAYA	3.17	0.0485	Foxl1 (inferredBy_Orthology).	Foxc1; Foxc2; Foxf1; Foxf2; Foxg1; Foxj1; Foxj2; Foxj3; Foxk1; Foxl2 (inferredBy_MotifSimilarity). Foxd1; Foxd2; Foxd3; Foxd4; Foxi1; Foxo1; Foxp1; Foxp2; Foxp3; Foxp4 (inferredBy_MotifSimilarity_n_Orthology).	7	185	Barhl2;Hlx;Nr4a2;Pax6os1;Pitx2;Tnmd;Txk
59	exercise	bergman__Kr	3.16	0.0485			32	2948	Barhl2;Bmp3;Bmp5;C1qtnf7;Ccdc69;Ccr7;Cox7b2;Dhh;Enpp3;Foxc2;Gpr160;Hcst;Hkdc1;Ip6k3;Kmo;Lrrc18;Lyzl4;Nr4a2;Ntf3;Ntn5;Padi4;Pax2;Pitx2;Pitx3;Prdm12;Prss35;Rhod;Rxfp1;Stat4;Tram2;Trp63;Wfikkn2
60	exercise	cisbp__M2560	3.16	0.0485	Gcm1; Gcm2 (inferredBy_Orthology).		18	1215	Barhl2;Bmp5;Ccr2;Chrna5;Hlx;Nr4a2;Ntf3;Pax2;Pitx2;Rassf6;Scnn1b;Sypl2;Tmem40;Trpm6;Txk;Wfikkn2;Wnt10a;Wnt16
61	exercise	homer__NNTGTTTATTTTGGCA_NF1_FOXA1	3.14	0.0483	Foxa1; Nf1 (inferredBy_Orthology).	Foxa2; Foxa3 (inferredBy_MotifSimilarity). Ep300; Foxc2; Foxd3; Mbd4 (inferredBy_MotifSimilarity_n_Orthology).	10	491	Aqp5;Ccr7;Cd28;Cox7b2;Hlx;Msr1;P2rx1;Tnmd;Trp63;Wfikkn2
62	exercise	transfac_pro__M09258	3.14	0.0483			10	571	Barhl2;Fcgr4;Hcst;Hlx;Nr4a2;Pax6os1;Pitx2;Stat4;Tram2;Txk
63	exercise	transfac_pro__M03856	3.14	0.0483	Tbx5 (directAnnotation).	Nkx2-5; Tbx2; Tbx3; Tbx4 (inferredBy_MotifSimilarity).	6	177	Ccr7;Cnr2;Cox7b2;Hlx;Satb2;Tmem40
64	exercise	fantom__motif161_CGGCTTGATT	3.14	0.0482			8	329	Barhl2;Ccr7;Nr4a2;Ntf3;Pax2;Pax6os1;Prdm12;Wfikkn2
65	exercise	cisbp__M4855	3.12	0.0481			14	826	A730020M07Rik;Abcc2;Barhl2;Bmp5;C1qtnf7;Chrna5;Ip6k3;Lrrc18;Nr4a2;Ntf3;Pax2;Pax6os1;Pitx2;Prdm12
66	exercise	hdpi__TROVE2	3.12	0.0481	Trove2 (inferredBy_Orthology).		17	1266	A730020M07Rik;Barhl2;Barx2;Bmp3;Bmp5;C1qtnf7;Foxc2;Hlx;Nr4a2;Ntf3;Pax6os1;Pitx2;Rxfp1;Satb2;Tnmd;Trp63;Txk
67	exercise	transfac_pro__M06531	3.1	0.0479			6	164	1700084E18Rik;Cox7b2;Hkdc1;Scnn1b;Trp63;Wnt10a
68	exercise	hocomoco__ZN652_HUMAN.H11MO.0.D	3.09	0.0478	Zfp652 (inferredBy_Orthology).		45	4687	A730020M07Rik;Asgr1;Barhl2;Bmp3;Bmp5;C1qtnf7;Ccr2;Ccr7;Cd80;Cox7b2;Dhh;Dlx4;Fcgr4;Foxc2;Gpr160;Gprc5a;Hcst;Hkdc1;Ip6k3;Lum;Lyzl4;Nr4a2;Ntf3;Ntn5;Padi4;Pax2;Pax6os1;Pitx2;Pitx3;Prdm12;Prss35;Rxfp1;Sacs;Satb2;Scnn1b;Stat4;Tmem40;Tnfrsf11b;Tnmd;Tram2;Trp63;Trpm6;Txk;Wfikkn2;Wnt16
69	exercise	cisbp__M5393	3.08	0.0477	En1 (inferredBy_Orthology).	Dlx5; Hoxd1; Nobox; Pax7 (inferredBy_MotifSimilarity). Bsx; Emx1; Emx2; Gbx1; Gbx2; Pax4; Pou6f2; Shox2; Srf; Vsx2 (inferredBy_MotifSimilarity_n_Orthology).	10	571	A730020M07Rik;Barhl2;Ccdc129;Cox7b2;Gprc5a;Nr4a2;Pax2;Pitx2;Prdm12;Tram2
70	exercise	predrem__nrMotif2063	3.08	0.0477			8	327	Barhl2;C1qtnf7;Ccr7;Cd28;Cnr2;Ntn5;Sacs;Trpm6
71	exercise	taipale_cyt_meth__PAX3_NYRATTMGTCACGSTN_eDBD_meth	3.08	0.0477	Pax3 (inferredBy_Orthology).	Foxo1; Pax7; Tlx2 (inferredBy_MotifSimilarity_n_Orthology).	8	344	Barx2;Bmp5;Ip6k3;Nr4a2;Ntf3;Pax2;Prdm12;Wnt16
72	exercise	transfac_pro__M09405	3.07	0.0477			9	469	4931423N10Rik;Barx2;Bmp5;Ccr2;Cd2;Ntn5;Scnn1b;Tnfrsf11b;Wisp1
73	exercise	transfac_pro__M07954	3.07	0.0476		Tmem33 (inferredBy_MotifSimilarity_n_Orthology).	20	1715	A730020M07Rik;Barhl2;Bmp5;Ccr7;Cd80;Cytl1;Dhh;Hcst;Ip6k3;Lyzl4;Nr4a2;Ntf3;Ntn5;Padi4;Pitx2;Pitx3;Sacs;Tnfrsf11b;Trp63;Wfikkn2
74	exercise	hocomoco__NFAC3_HUMAN.H11MO.0.B	3.07	0.0476	Nfatc3 (inferredBy_Orthology).	Nfat5 (inferredBy_MotifSimilarity_n_Orthology).	10	543	Cnr2;Dhh;Dlx4;Hcst;Nr4a2;Ntf3;Pitx2;Pitx3;Tmem40;Txk
75	exercise	predrem__nrMotif1367	3.06	0.0475			13	813	4931423N10Rik;Barhl2;Bmp3;Cnr2;Foxc2;Ip6k3;Lyzl4;Nr4a2;Pax2;Sypl2;Tmem40;Txk;Wnt16
76	exercise	cisbp__M6296	3.05	0.0474	Hoxb6 (inferredBy_Orthology).		36	3694	4931423N10Rik;Abcc2;Acsm5;Aqp5;Barhl2;Barx2;Batf;Bmp3;Bmp5;Ccr2;Ccr7;Cd28;Cnr2;Cox7b2;Foxc2;Il12a;Lum;Nr4a2;Ntf3;P2rx1;Pax2;Pax6os1;Pitx2;Prdm12;Rassf6;Rxfp1;Sacs;Stat4;Sypl2;Tnfrsf11b;Trim30b;Trp63;Tshb;Uox;Wisp1;Wnt16
77	exercise	cisbp__M1826	3.05	0.0474			12	669	Barhl2;Bmp3;Hcst;Nr4a2;Ntf3;Pax2;Pax6os1;Pitx2;Pitx3;Prdm12;Trp63;Wnt16
78	exercise	taipale_cyt_meth__FOXC2_NWANRTAAACAN_eDBD	3.05	0.0474	Foxc2 (inferredBy_Orthology).	Foxj2; Foxj3; Foxo3 (inferredBy_MotifSimilarity). Foxc1; Foxd1; Foxd2; Foxd3; Foxd4; Foxe1; Foxg1; Foxl2; Foxq1; Foxs1 (inferredBy_MotifSimilarity_n_Orthology).	11	559	Cox7b2;Hlx;Il18r1;Nr4a2;Ntf3;Pax6os1;Pitx2;Scnn1b;Sypl2;Tnmd;Txk
79	exercise	elemento__CTCCGCG	3.03	0.0473			7	286	Barx2;Dlx4;Nr4a2;Ntf3;Pax6os1;Pitx2;Prdm12
80	exercise	swissregulon__sacCer__ABF1	3.03	0.0472			16	1181	A730020M07Rik;Barhl2;Barx2;Bmp5;Ccdc129;Cnr2;Cox7b2;Cytl1;Hlx;Nr4a2;Ntf3;Pitx2;Prdm12;Tram2;Trp63;Wfikkn2
81	exercise	transfac_pro__M06789	3.03	0.0472			9	480	A730020M07Rik;Hpse;Nr4a2;Pax2;Prdm12;Prss35;Rassf6;Satb2;Scnn1b
82	exercise	predrem__nrMotif1480	3.03	0.0472			15	923	A730020M07Rik;Barhl2;Ccr2;Cd209a;Cox7b2;Lyzl4;Nr4a2;Padi4;Pax2;Sacs;Tmem40;Tnmd;Tram2;Txk;Wfikkn2
83	exercise	elemento__AGAGAGCG	3.02	0.0472			29	2854	A730020M07Rik;Abcc2;Barhl2;Barx2;Batf;Bmp3;Bmp5;Ccdc129;Ccr2;Cd2;Fcgr4;Foxc2;Hepacam2;Hlx;Ip6k3;Itgae;Kmo;Nr4a2;Ntf3;Pax6os1;Pitx2;Pitx3;Prdm12;Stat4;Sypl2;Tmem40;Tnfrsf11b;Trp63;Wisp1
84	exercise	dbcorrdb__SUZ12__ENCSR000EXH_1__m1	3.02	0.0471	Suz12 (inferredBy_Orthology).		7	228	Barhl2;Nr4a2;Ntf3;Pax6os1;Pitx2;Sypl2;Wnt10a
85	exercise	hocomoco__COE1_HUMAN.H11MO.0.A	3.02	0.0471	Ebf1 (inferredBy_Orthology).		8	312	Cd2;Hcst;Ip6k3;Lyzl4;Prdm12;Sacs;Tram2;Txk
86	exercise	taipale__EN1_full_TAATTRSNYAATTA	3.02	0.0471	En1 (inferredBy_Orthology).	Dlx5; Hoxd1; Msx2; Nanog; Nobox; Pax7 (inferredBy_MotifSimilarity). Bsx; Emx1; Emx2; Gbx1; Gbx2; Pax4; Pou6f2; Shox2; Srf; Vsx1; Vsx2 (inferredBy_MotifSimilarity_n_Orthology).	9	464	A730020M07Rik;Barhl2;Ccdc129;Cox7b2;Nr4a2;Pax2;Pitx2;Prdm12;Tram2
87	exercise	cisbp__M5460	3.02	0.0471	Foxl1 (inferredBy_Orthology).	Foxc1; Foxc2; Foxf1; Foxf2; Foxj1; Foxj2; Foxj3; Foxk1; Foxl2 (inferredBy_MotifSimilarity). Foxd1; Foxd2; Foxd3; Foxd4; Foxg1; Foxi1; Foxo1; Foxp1; Foxp2; Foxp3; Foxp4 (inferredBy_MotifSimilarity_n_Orthology).	7	195	Barhl2;Hlx;Nr4a2;Pax6os1;Pitx2;Tnmd;Txk
88	exercise	predrem__nrMotif1567	3.02	0.0471			17	1296	4931423N10Rik;Barhl2;Bmp5;C1qtnf7;Cd28;Cox7b2;Hlx;Htra4;Nr4a2;Ntf3;Pitx2;Pitx3;Plac8;Stat4;Tnmd;Trp63;Txk
89	exercise	jaspar__MA1044.1	3	0.047			8	383	A730020M07Rik;C1qtnf7;Ccr2;Gprc5a;Nr4a2;Pitx2;Stat4;Trp63
90	exercise	taipale__TBX20_DBD_HNHNAGGTGTGANHH	3	0.047	Tbx20 (inferredBy_Orthology).	Eomes; Tbr1; Tbx2; Tbx21; Tbx3; Tbx4; Tbx5 (inferredBy_MotifSimilarity). Mga; Tbx1; Tbx10; Tbx15; Tbx18; Tbx6 (inferredBy_MotifSimilarity_n_Orthology).	7	284	Bmp3;Cox7b2;Lrrc18;Nr4a2;Pitx2;Satb2;Trpm6
91	exercise	dbcorrdb__PPARGC1A__ENCSR000EEQ_1__m3	3	0.047	Ppargc1a (inferredBy_Orthology).		10	476	Barx2;Ip6k3;Nr4a2;P2rx1;Pax6os1;Pitx3;Prdm12;Tmem40;Wnt10a;Wnt16
92	exercise	transfac_pro__M09253	3	0.047			11	584	Barx2;Ccr7;Cd22;Nr4a2;Omp;Pitx2;Rhod;Sypl2;Tram2;Treml2;Wisp1
93	exercise	transfac_pro__M07877	3	0.047		Pax7 (inferredBy_MotifSimilarity). Pax3; Pax6 (inferredBy_MotifSimilarity_n_Orthology).	10	653	Abcg3;Barhl2;Bmp5;Chrna5;Hlx;Ntf3;Pax2;Pitx2;Prdm12;Trp63
