# Supplementary material for: Transcriptional Profiling Reveals Brain Region-Specific Gene Networks Regulated in Exercise in a Mouse Model of Parkinson’s Disease
Source: Front Aging Neurosci. 2022 Jun 23;14:891644. doi: 10.3389/fnagi.2022.891644 (PMC9260255; doi:10.3389/fnagi.2022.891644)
Supplement: Supplementary file 4 [file Table_4.XLSX]

## Sheet: Sheet1
Table S4: Descriptive data, statistical significance of the groups shown in Fig 5B,D
	mean ± s.e.m	F	P	(DFn,Dfd)
synaptic
Salien	2002±66.25
MPTP	194.2±74.50	97.28	<0.0001	(2,8)
MPTP+EX	913.1±61.30
TH
Salien	1±0.03	140.3	<0.0001	(2,12)
MPTP	0.18±0.02
MPTP+EX	0.23±0.06
